# Supplementary material for: The Effect of Cesium Incorporation on the Vibrational and Elastic Properties of Methylammonium Lead Chloride Perovskite Single Crystals
Source: Materials (Basel). 2024 Jun 12;17(12):2862. doi: 10.3390/ma17122862 (PMC11204745; doi:10.3390/ma17122862)
Supplement: Supplementary file 1 [file materials-17-02862-s001.zip]

Archive with 1 entries (1 files):
- materials-3014505-supplementary.pdf
